# Supplementary material for: Effects of NaCl Treatment on Flavonoid Biosynthesis and Antioxidant System During Buckwheat Germination
Source: Plants (Basel). 2026 Mar 14;15(6):904. doi: 10.3390/plants15060904 (PMC13030649; doi:10.3390/plants15060904)
Supplement: Supplementary file 1 [file plants-15-00904-s001.zip]

Archive with 1 entries (1 files):
- plants-4124661-supplementary.pdf
